# Supplementary material for: MesKit: a tool kit for dissecting cancer evolution of multi-region tumor biopsies through somatic alterations
Source: Gigascience. 2021 May 21;10(5):giab036. doi: 10.1093/gigascience/giab036 (PMC8138830; doi:10.1093/gigascience/giab036)
Supplement: giab036_Supplemental_Files [file giab036_supplemental_files.zip]

Archive with 5 entries (5 files):
- Supplementary Method and Figures.pdf
- Supplementary Table S1.docx
- Supplementary Table S2.xlsx
- Supplementary Table S3.xlsx
- Supplementary Table S4.xlsx
