# Supplementary material for: MesKit: a tool kit for dissecting cancer evolution of multi-region tumor biopsies through somatic alterations
Source: Gigascience. 2021 May 21;10(5):giab036. doi: 10.1093/gigascience/giab036 (PMC8138830; doi:10.1093/gigascience/giab036)
Supplement: giab036_Supplemental_Files [file giab036_supplemental_files.zip › Supplementary Table S2.xlsx]

## Sheet: compareTrees
	Symmetric.difference	KF-branch distance	Path difference	Weighted path difference
V402-MP_ML	0	276.659	0	1460.62
V402-MP_NJ	0	76.741	0	405.483
V750-MP_ML	2	376.808	6.7082	3264.43
V750-MP_NJ	2	110.39	6.7082	949.497
V824-MP_ML	0	294.944	0	1745.93
V824-MP_NJ	0	92.9158	0	430.675
V930-MP_ML	2	221.767	5.74456	2334.18
V930-MP_NJ	2	82.5618	5.74456	822.451
V953-MP_ML	0	456.612	0	2468.28
V953-MP_NJ	0	133.288	0	608.689
V974-MP_ML	2	134.254	3.74166	688.777
V974-MP_NJ	2	6.91033	3.74166	35.3079
