# Supplementary material for: MesKit: a tool kit for dissecting cancer evolution of multi-region tumor biopsies through somatic alterations
Source: Gigascience. 2021 May 21;10(5):giab036. doi: 10.1093/gigascience/giab036 (PMC8138830; doi:10.1093/gigascience/giab036)
Supplement: giab036_Supplemental_Files [file giab036_supplemental_files.zip › Supplementary Table S3.xlsx]

## Sheet: relative_contribution
Signature	Patient_ID	MesKit	MutationalPatterns	SignatureEstimation	deconstructSigs
Signature 1	HCC5647	0	0	0	0
Signature 2	HCC5647	0.000345042	0.000345042	3.46945e-18	0
Signature 3	HCC5647	0	0	0	0
Signature 4	HCC5647	0.06305	0.06305	0	0
Signature 5	HCC5647	0	0	5.73336e-17	0
Signature 6	HCC5647	0	0	9.17561e-18	0
Signature 7	HCC5647	0.00144636	0.00144636	0	0
Signature 8	HCC5647	0	0	1.03809e-16	0
Signature 9	HCC5647	0	0	0	0
Signature 10	HCC5647	0	0	0	0
Signature 11	HCC5647	0.000208392	0.000208392	6.99045e-17	0
Signature 12	HCC5647	0	0	2.11135e-16	0
Signature 13	HCC5647	0	0	1.87432e-19	0
Signature 14	HCC5647	0	0	5.31492e-18	0
Signature 15	HCC5647	0.00356503	0.00356503	7.67679e-18	0
Signature 16	HCC5647	0	0	0	0
Signature 17	HCC5647	0.00168292	0.00168292	2.42915e-17	0
Signature 18	HCC5647	0	0	0	0
Signature 19	HCC5647	0	0	0	0
Signature 20	HCC5647	0	0	2.16117e-17	0
Signature 21	HCC5647	0	0	0	0
Signature 22	HCC5647	0.922776	0.922776	1	1
Signature 23	HCC5647	0.00692592	0.00692592	1.45464e-17	0
Signature 24	HCC5647	0	0	7.85706e-17	0
Signature 25	HCC5647	0	0	0	0
Signature 26	HCC5647	0	0	1.54251e-17	0
Signature 27	HCC5647	0	0	2.02372e-18	0
Signature 28	HCC5647	0	0	1.2057e-17	0
Signature 29	HCC5647	0	0	0	0
Signature 30	HCC5647	0	0	1.13643e-17	0
Signature 1	HCC6046	0.0451496	0.0451496	0.0456082	0
Signature 2	HCC6046	0	0	0	0
Signature 3	HCC6046	0.235278	0.235278	0.244402	0.284768
Signature 4	HCC6046	0.0389905	0.0389905	0.037692	0
Signature 5	HCC6046	0	0	2.19108e-17	0
Signature 6	HCC6046	0	0	0	0
Signature 7	HCC6046	0.0185512	0.0185512	0.0183647	0
Signature 8	HCC6046	0	0	1.61524e-16	0
Signature 9	HCC6046	0	0	4.48739e-17	0
Signature 10	HCC6046	0	0	5.13764e-18	0
Signature 11	HCC6046	0	0	9.58309e-17	0
Signature 12	HCC6046	0	0	1.55796e-16	0
Signature 13	HCC6046	0	0	2.99448e-18	0
Signature 14	HCC6046	0	0	0	0
Signature 15	HCC6046	0	0	0	0
Signature 16	HCC6046	0	0	0	0
Signature 17	HCC6046	0	0	5.13871e-18	0
Signature 18	HCC6046	0	0	6.66992e-17	0
Signature 19	HCC6046	0	0	6.38347e-18	0.0981707
Signature 20	HCC6046	0	0	0	0
Signature 21	HCC6046	0.146014	0.146014	0.144036	0.180544
Signature 22	HCC6046	0.0575958	0.0575958	0.0575813	0
Signature 23	HCC6046	0.173353	0.173353	0.170133	0.149868
Signature 24	HCC6046	0.112671	0.112671	0.112447	0.208263
Signature 25	HCC6046	0	0	1.49793e-16	0
Signature 26	HCC6046	0.0489402	0.0489402	0.0492279	0
Signature 27	HCC6046	0	0	0	0
Signature 28	HCC6046	0	0	1.47752e-18	0
Signature 29	HCC6046	0.123457	0.123457	0.120508	0.0783861
Signature 30	HCC6046	0	0	1.33333e-17	0
Signature 1	HCC6690	0.0530228	0.0530228	0.0542168	0
Signature 2	HCC6690	0.0221357	0.0221357	0.0200347	0
Signature 3	HCC6690	0	0	0.0028255	0
Signature 4	HCC6690	0.312206	0.312206	0.305509	0.361083
Signature 5	HCC6690	0	0	2.381e-16	0
Signature 6	HCC6690	0	0	1.61031e-17	0
Signature 7	HCC6690	0.018615	0.018615	0.0169698	0
Signature 8	HCC6690	0	0	0	0
Signature 9	HCC6690	0	0	4.54981e-18	0
Signature 10	HCC6690	0	0	5.99727e-18	0
Signature 11	HCC6690	0	0	4.16663e-17	0
Signature 12	HCC6690	0.116547	0.116547	0.119119	0.127511
Signature 13	HCC6690	0.00377457	0.00377457	0.0053627	0
Signature 14	HCC6690	0	0	4.6406e-17	0
Signature 15	HCC6690	0	0	0	0
Signature 16	HCC6690	0.0409119	0.0409119	0.0486537	0
Signature 17	HCC6690	0.0179496	0.0179496	0.019836	0
Signature 18	HCC6690	0	0	5.81226e-18	0
Signature 19	HCC6690	0.0173893	0.0173893	0.0176744	0.0926655
Signature 20	HCC6690	0	0	0	0
Signature 21	HCC6690	0	0	0	0
Signature 22	HCC6690	0.00465445	0.00465445	0.00823629	0
Signature 23	HCC6690	0.166576	0.166576	0.157007	0.152987
Signature 24	HCC6690	0.226217	0.226217	0.218418	0.265754
Signature 25	HCC6690	0	0	7.08154e-17	0
Signature 26	HCC6690	0	0	0	0
Signature 27	HCC6690	0	0	0	0
Signature 28	HCC6690	0	0	1.75905e-18	0
Signature 29	HCC6690	0	0	0	0
Signature 30	HCC6690	0	0	0.00613706	0
Signature 1	HCC6952	0.0643873	0.0643873	0.0643649	0
Signature 2	HCC6952	0.000187087	0.000187087	0	0
Signature 3	HCC6952	0.11901	0.11901	0.110054	0.0770424
Signature 4	HCC6952	0.0654661	0.0654661	0.065759	0.106048
Signature 5	HCC6952	0	0	1.11637e-17	0
Signature 6	HCC6952	0	0	9.51934e-19	0
Signature 7	HCC6952	0.0110446	0.0110446	0.0111611	0
Signature 8	HCC6952	0	0	5.25477e-18	0
Signature 9	HCC6952	0	0	0	0
Signature 10	HCC6952	0	0	0	0
Signature 11	HCC6952	0	0	0	0
Signature 12	HCC6952	0	0	0	0
Signature 13	HCC6952	0.0109566	0.0109566	0.0114388	0
Signature 14	HCC6952	0	0	1.13082e-17	0
Signature 15	HCC6952	0	0	0	0
Signature 16	HCC6952	0	0	1.15922e-16	0
Signature 17	HCC6952	0	0	0	0
Signature 18	HCC6952	0.0436132	0.0436132	0.044187	0
Signature 19	HCC6952	0	0	0	0
Signature 20	HCC6952	0	0	3.5704e-18	0
Signature 21	HCC6952	0.00908024	0.00908024	0.00806013	0
Signature 22	HCC6952	0.590494	0.590494	0.598659	0.635924
Signature 23	HCC6952	0.0836753	0.0836753	0.0848466	0.100053
Signature 24	HCC6952	0	0	0	0
Signature 25	HCC6952	0	0	1.46475e-17	0.0809319
Signature 26	HCC6952	0	0	1.30948e-17	0
Signature 27	HCC6952	0	0	0	0
Signature 28	HCC6952	0.00208575	0.00208575	0.00146947	0
Signature 29	HCC6952	0	0	1.44305e-17	0
Signature 30	HCC6952	0	0	1.1994e-17	0
Signature 1	HCC7608	0	0	0	0
Signature 2	HCC7608	0	0	0	0
Signature 3	HCC7608	0.0170865	0.0170865	0.0145478	0
Signature 4	HCC7608	0.13528	0.13528	0.135818	0.123104
Signature 5	HCC7608	0	0	0	0.172643
Signature 6	HCC7608	0	0	0	0
Signature 7	HCC7608	0	0	1.47606e-18	0
Signature 8	HCC7608	0	0	0	0
Signature 9	HCC7608	0	0	1.14111e-18	0
Signature 10	HCC7608	0	0	3.91444e-19	0
Signature 11	HCC7608	0.0380388	0.0380388	0.0380147	0
Signature 12	HCC7608	0.0656522	0.0656522	0.0654558	0
Signature 13	HCC7608	0.00742728	0.00742728	0.00750188	0
Signature 14	HCC7608	0.0197793	0.0197793	0.0199901	0
Signature 15	HCC7608	0.0209507	0.0209507	0.0207621	0
Signature 16	HCC7608	0.00543736	0.00543736	0.00563728	0
Signature 17	HCC7608	0	0	0	0
Signature 18	HCC7608	0	0	0	0
Signature 19	HCC7608	0	0	0	0
Signature 20	HCC7608	0.0326038	0.0326038	0.0325884	0
Signature 21	HCC7608	0	0	0	0
Signature 22	HCC7608	0.648276	0.648276	0.650466	0.704252
Signature 23	HCC7608	0.00233072	0.00233072	0.00244767	0
Signature 24	HCC7608	0	0	5.03624e-19	0
Signature 25	HCC7608	0	0	2.63221e-17	0
Signature 26	HCC7608	0	0	0	0
Signature 27	HCC7608	0	0	0	0
Signature 28	HCC7608	0.00181457	0.00181457	0.00166823	0
Signature 29	HCC7608	0.0053222	0.0053222	0.00510149	0
Signature 30	HCC7608	0	0	1.29584e-17	0
Signature 1	HCC8010	0	0	0	0
Signature 2	HCC8010	0	0	0	0
Signature 3	HCC8010	0.0165146	0.0165146	0.085959	0.0842357
Signature 4	HCC8010	0.224317	0.224317	0.196862	0.313659
Signature 5	HCC8010	0	0	3.77974e-17	0.106367
Signature 6	HCC8010	0.051944	0.051944	0.0572426	0
Signature 7	HCC8010	0.00341481	0.00341481	0.00484886	0
Signature 8	HCC8010	0	0	4.2697e-17	0
Signature 9	HCC8010	0	0	1.33801e-17	0
Signature 10	HCC8010	0	0	4.13879e-18	0
Signature 11	HCC8010	0.0278801	0.0278801	0.0257025	0
Signature 12	HCC8010	0.0106182	0.0106182	0.0188459	0
Signature 13	HCC8010	0.0422048	0.0422048	0.0363336	0
Signature 14	HCC8010	0	0	1.15054e-17	0
Signature 15	HCC8010	0.00180126	0.00180126	2.71051e-20	0
Signature 16	HCC8010	0	0	0	0
Signature 17	HCC8010	0.0180904	0.0180904	0.0174475	0
Signature 18	HCC8010	0	0	2.6544e-17	0
Signature 19	HCC8010	0.0490624	0.0490624	0.0386075	0
Signature 20	HCC8010	0.0901087	0.0901087	0.0787884	0.141204
Signature 21	HCC8010	0.0588971	0.0588971	0.0585581	0.106486
Signature 22	HCC8010	0.0630151	0.0630151	0.0623436	0
Signature 23	HCC8010	0.0381743	0.0381743	0.0362843	0
Signature 24	HCC8010	0.243246	0.243246	0.227559	0.248049
Signature 25	HCC8010	0	0	0	0
Signature 26	HCC8010	0.0574439	0.0574439	0.0485943	0
Signature 27	HCC8010	0	0	6.43278e-18	0
Signature 28	HCC8010	0.00326716	0.00326716	0.00602277	0
Signature 29	HCC8010	0	0	0	0
Signature 30	HCC8010	0	0	0	0
Signature 1	HCC8031	0.0335732	0.0335732	0.0336751	0
Signature 2	HCC8031	0.00914824	0.00914824	0.00898492	0
Signature 3	HCC8031	0	0	1.33208e-18	0
Signature 4	HCC8031	0.0507589	0.0507589	0.0514849	0
Signature 5	HCC8031	0	0	0	0
Signature 6	HCC8031	0	0	0	0
Signature 7	HCC8031	0	0	0	0
Signature 8	HCC8031	0	0	0	0
Signature 9	HCC8031	0	0	0	0
Signature 10	HCC8031	0.0167715	0.0167715	0.0167505	0
Signature 11	HCC8031	0	0	2.93296e-18	0
Signature 12	HCC8031	0.117651	0.117651	0.117503	0
Signature 13	HCC8031	0.0274432	0.0274432	0.0274924	0
Signature 14	HCC8031	0	0	1.15346e-17	0
Signature 15	HCC8031	0	0	0	0
Signature 16	HCC8031	0.0118554	0.0118554	0.0126511	0.124564
Signature 17	HCC8031	0	0	2.45846e-18	0
Signature 18	HCC8031	0.0791598	0.0791598	0.0787399	0.105733
Signature 19	HCC8031	0	0	2.99483e-17	0
Signature 20	HCC8031	0	0	0	0
Signature 21	HCC8031	0.00817002	0.00817002	0.00834827	0
Signature 22	HCC8031	0.256429	0.256429	0.255686	0.322456
Signature 23	HCC8031	0.0660704	0.0660704	0.0656911	0.0876481
Signature 24	HCC8031	0.246762	0.246762	0.246096	0.359599
Signature 25	HCC8031	0	0	0	0
Signature 26	HCC8031	0	0	0	0
Signature 27	HCC8031	0	0	5.90889e-18	0
Signature 28	HCC8031	0.0334846	0.0334846	0.033651	0
Signature 29	HCC8031	0	0	0	0
Signature 30	HCC8031	0.0427232	0.0427232	0.0432461	0
Signature 1	HCC8213	0.072733	0.072733	0.0708427	0.0881694
Signature 2	HCC8213	0	0	1.85656e-18	0
Signature 3	HCC8213	0.215377	0.215377	0.263991	0.345008
Signature 4	HCC8213	0.258775	0.258775	0.226482	0.377768
Signature 5	HCC8213	0	0	0	0
Signature 6	HCC8213	0.029275	0.029275	0.0286582	0
Signature 7	HCC8213	0.0052483	0.0052483	0.00627359	0
Signature 8	HCC8213	0	0	5.71995e-17	0
Signature 9	HCC8213	0	0	0	0
Signature 10	HCC8213	0	0	0	0
Signature 11	HCC8213	0	0	0	0
Signature 12	HCC8213	0.0764295	0.0764295	0.0758475	0
Signature 13	HCC8213	0.03985	0.03985	0.0339017	0
Signature 14	HCC8213	0	0	2.01842e-17	0
Signature 15	HCC8213	0.0486174	0.0486174	0.0448338	0.0993322
Signature 16	HCC8213	0	0	3.57351e-17	0
Signature 17	HCC8213	0	0	0.000387955	0
Signature 18	HCC8213	0	0	4.57059e-18	0
Signature 19	HCC8213	0.0148822	0.0148822	0.00408261	0
Signature 20	HCC8213	0	0	1.10395e-17	0
Signature 21	HCC8213	0.0488878	0.0488878	0.0471089	0.0897229
Signature 22	HCC8213	0.0615991	0.0615991	0.0581905	0
Signature 23	HCC8213	0.0807325	0.0807325	0.0770359	0
Signature 24	HCC8213	0.0417192	0.0417192	0.0465693	0
Signature 25	HCC8213	0.00587445	0.00587445	0.0157945	0
Signature 26	HCC8213	0	0	1.3861e-17	0
Signature 27	HCC8213	0	0	2.73845e-18	0
Signature 28	HCC8213	0	0	0	0
Signature 29	HCC8213	0	0	4.99037e-17	0
Signature 30	HCC8213	0	0	1.44394e-17	0
Signature 1	HCC8257	0.282325	0.282325	0.274733	0.336723
Signature 2	HCC8257	0	0	0	0
Signature 3	HCC8257	0.0393066	0.0393066	0.0622564	0
Signature 4	HCC8257	0.0487468	0.0487468	0.0479744	0
Signature 5	HCC8257	0	0	0	0.328642
Signature 6	HCC8257	0.0474516	0.0474516	0.0446542	0
Signature 7	HCC8257	0.0523625	0.0523625	0.0498102	0
Signature 8	HCC8257	0	0	0	0
Signature 9	HCC8257	0	0	0	0
Signature 10	HCC8257	0	0	1.96213e-18	0
Signature 11	HCC8257	0	0	2.35724e-17	0
Signature 12	HCC8257	0.0694417	0.0694417	0.0718235	0
Signature 13	HCC8257	0	0	2.62335e-18	0
Signature 14	HCC8257	0	0	0	0
Signature 15	HCC8257	0.0831837	0.0831837	0.0811347	0.0910493
Signature 16	HCC8257	0.334612	0.334612	0.321891	0.243586
Signature 17	HCC8257	0	0	0	0
Signature 18	HCC8257	0	0	0	0
Signature 19	HCC8257	0	0	0	0
Signature 20	HCC8257	0	0	6.49353e-17	0
Signature 21	HCC8257	0	0	2.14603e-17	0
Signature 22	HCC8257	0	0	5.7426e-19	0
Signature 23	HCC8257	0	0	1.92207e-17	0
Signature 24	HCC8257	0.0203673	0.0203673	0.0208753	0
Signature 25	HCC8257	0	0	0	0
Signature 26	HCC8257	0	0	0	0
Signature 27	HCC8257	0.0015455	0.0015455	0.00250008	0
Signature 28	HCC8257	0	0	4.70506e-18	0
Signature 29	HCC8257	0	0	1.00502e-16	0
Signature 30	HCC8257	0.0206577	0.0206577	0.022347	0
Signature 1	HCC8392	0.0236962	0.0236962	0.0195475	0
Signature 2	HCC8392	0	0	0	0
Signature 3	HCC8392	0	0	4.78076e-18	0
Signature 4	HCC8392	0.350025	0.350025	0.346466	0.370316
Signature 5	HCC8392	0	0	0	0
Signature 6	HCC8392	0.00475921	0.00475921	0.00958897	0
Signature 7	HCC8392	0.0180091	0.0180091	0.0177059	0
Signature 8	HCC8392	0	0	0	0
Signature 9	HCC8392	0	0	6.04293e-17	0
Signature 10	HCC8392	0	0	2.97793e-18	0
Signature 11	HCC8392	0	0	0	0
Signature 12	HCC8392	0	0	0	0
Signature 13	HCC8392	0.00808008	0.00808008	0.00624138	0
Signature 14	HCC8392	0	0	7.29122e-18	0
Signature 15	HCC8392	0.0177211	0.0177211	0.0129617	0
Signature 16	HCC8392	0	0	0	0
Signature 17	HCC8392	0	0	2.25119e-18	0
Signature 18	HCC8392	0	0	4.06655e-17	0
Signature 19	HCC8392	0.0554845	0.0554845	0.0455155	0.0884004
Signature 20	HCC8392	0	0	0	0
Signature 21	HCC8392	0	0	4.8574e-18	0
Signature 22	HCC8392	0.499865	0.499865	0.520953	0.541284
Signature 23	HCC8392	0	0	0.00486912	0
Signature 24	HCC8392	0	0	0	0
Signature 25	HCC8392	0	0	1.26039e-16	0
Signature 26	HCC8392	0	0	4.83917e-18	0
Signature 27	HCC8392	0	0	0	0
Signature 28	HCC8392	0.0223594	0.0223594	0.0161503	0
Signature 29	HCC8392	0	0	1.97891e-17	0
Signature 30	HCC8392	0	0	0	0
Signature 1	HCC8716	0	0	0	0
Signature 2	HCC8716	0.00507297	0.00507297	0.00508125	0
Signature 3	HCC8716	0.0227971	0.0227971	0.0256668	0.0722297
Signature 4	HCC8716	0.117483	0.117483	0.11677	0.161656
Signature 5	HCC8716	0	0	0	0
Signature 6	HCC8716	0.0496503	0.0496503	0.0498049	0
Signature 7	HCC8716	0	0	9.44732e-20	0
Signature 8	HCC8716	0	0	1.57466e-17	0
Signature 9	HCC8716	0	0	4.22348e-17	0
Signature 10	HCC8716	0.00334099	0.00334099	0.00338305	0
Signature 11	HCC8716	0.0600925	0.0600925	0.0599323	0.0908022
Signature 12	HCC8716	0.0499973	0.0499973	0.0503193	0
Signature 13	HCC8716	0.0207397	0.0207397	0.0205694	0
Signature 14	HCC8716	0	0	1.17126e-17	0
Signature 15	HCC8716	0	0	0	0
Signature 16	HCC8716	0	0	8.84817e-17	0
Signature 17	HCC8716	0.00644892	0.00644892	0.00646684	0
Signature 18	HCC8716	0.0285421	0.0285421	0.0283761	0
Signature 19	HCC8716	0	0	3.9426e-19	0
Signature 20	HCC8716	0.0029989	0.0029989	0.00285968	0
Signature 21	HCC8716	0	0	0	0
Signature 22	HCC8716	0.59288	0.59288	0.590536	0.675313
Signature 23	HCC8716	0.0210969	0.0210969	0.0209543	0
Signature 24	HCC8716	0.00638979	0.00638979	0.00674238	0
Signature 25	HCC8716	0	0	0	0
Signature 26	HCC8716	0	0	0	0
Signature 27	HCC8716	0	0	2.2696e-18	0
Signature 28	HCC8716	0.0124693	0.0124693	0.0125377	0
Signature 29	HCC8716	0	0	0	0
Signature 30	HCC8716	0	0	0	0
Signature 1	V402	0.841469	0.841469	0.890539	0.89169
Signature 2	V402	0	0	1.05735e-17	0
Signature 3	V402	0	0	0	0
Signature 4	V402	0	0	3.39324e-16	0
Signature 5	V402	0	0	5.08257e-16	0
Signature 6	V402	0	0	8.10793e-17	0
Signature 7	V402	0.0414402	0.0414402	0.00157247	0
Signature 8	V402	0	0	5.20144e-17	0
Signature 9	V402	0	0	0	0
Signature 10	V402	0.115791	0.115791	0.107888	0.10831
Signature 11	V402	0	0	1.41113e-16	0
Signature 12	V402	0	0	0	0
Signature 13	V402	0.00129953	0.00129953	0	0
Signature 14	V402	0	0	1.29858e-16	0
Signature 15	V402	0	0	0	0
Signature 16	V402	0	0	4.12038e-17	0
Signature 17	V402	0	0	8.14536e-18	0
Signature 18	V402	0	0	1.16341e-16	0
Signature 19	V402	0	0	1.13957e-16	0
Signature 20	V402	0	0	0	0
Signature 21	V402	0	0	0	0
Signature 22	V402	0	0	0	0
Signature 23	V402	0	0	5.08218e-17	0
Signature 24	V402	0	0	1.61937e-17	0
Signature 25	V402	0	0	0	0
Signature 26	V402	0	0	0	0
Signature 27	V402	0	0	0	0
Signature 28	V402	0	0	1.91364e-17	0
Signature 29	V402	0	0	5.15329e-17	0
Signature 30	V402	0	0	0	0
Signature 1	V750	0.832049	0.832049	0.873757	0.905056
Signature 2	V750	0	0	1.28994e-18	0
Signature 3	V750	0	0	0	0
Signature 4	V750	0	0	0	0
Signature 5	V750	0	0	2.57482e-16	0
Signature 6	V750	0	0	1.3839e-17	0
Signature 7	V750	0	0	7.48427e-18	0
Signature 8	V750	0	0	1.86537e-16	0
Signature 9	V750	0	0	6.88293e-18	0
Signature 10	V750	0.0449173	0.0449173	0.0347187	0
Signature 11	V750	0	0	0	0
Signature 12	V750	0	0	5.76783e-17	0
Signature 13	V750	8.77045e-05	8.77045e-05	0	0
Signature 14	V750	0	0	7.06542e-17	0
Signature 15	V750	0	0	0	0
Signature 16	V750	0	0	0	0
Signature 17	V750	0.122946	0.122946	0.0915248	0.0949438
Signature 18	V750	0	0	0	0
Signature 19	V750	0	0	0	0
Signature 20	V750	0	0	4.1095e-17	0
Signature 21	V750	0	0	0	0
Signature 22	V750	0	0	0	0
Signature 23	V750	0	0	0	0
Signature 24	V750	0	0	6.78265e-17	0
Signature 25	V750	0	0	0	0
Signature 26	V750	0	0	2.54441e-16	0
Signature 27	V750	0	0	9.86052e-18	0
Signature 28	V750	0	0	1.3486e-17	0
Signature 29	V750	0	0	2.79121e-19	0
Signature 30	V750	0	0	0	0
Signature 1	V824	0.897199	0.897199	0.937518	1
Signature 2	V824	0	0	0	0
Signature 3	V824	0	0	1.31253e-16	0
Signature 4	V824	0	0	0	0
Signature 5	V824	0	0	1.46404e-16	0
Signature 6	V824	0	0	0	0
Signature 7	V824	0	0	0	0
Signature 8	V824	0	0	0	0
Signature 9	V824	0	0	2.38721e-16	0
Signature 10	V824	0.102054	0.102054	0.0624825	0
Signature 11	V824	0	0	0	0
Signature 12	V824	0	0	7.30809e-17	0
Signature 13	V824	0	0	6.85351e-18	0
Signature 14	V824	0	0	2.50092e-17	0
Signature 15	V824	0	0	0	0
Signature 16	V824	0	0	0	0
Signature 17	V824	0.000747141	0.000747141	6.36224e-18	0
Signature 18	V824	0	0	0	0
Signature 19	V824	0	0	0	0
Signature 20	V824	0	0	0	0
Signature 21	V824	0	0	1.96553e-17	0
Signature 22	V824	0	0	0	0
Signature 23	V824	0	0	0	0
Signature 24	V824	0	0	4.77488e-17	0
Signature 25	V824	0	0	2.83033e-16	0
Signature 26	V824	0	0	0	0
Signature 27	V824	0	0	1.95739e-17	0
Signature 28	V824	0	0	0	0
Signature 29	V824	0	0	0	0
Signature 30	V824	0	0	1.76514e-16	0
Signature 1	V930	0.808797	0.808797	0.871764	1
Signature 2	V930	0	0	0	0
Signature 3	V930	0	0	0	0
Signature 4	V930	0	0	1.79266e-16	0
Signature 5	V930	0	0	3.27379e-16	0
Signature 6	V930	0	0	2.55216e-17	0
Signature 7	V930	0.029364	0.029364	0.0245009	0
Signature 8	V930	0	0	4.43347e-16	0
Signature 9	V930	0	0	8.77228e-17	0
Signature 10	V930	0.0917496	0.0917496	0.0981153	0
Signature 11	V930	0	0	2.70934e-17	0
Signature 12	V930	0	0	7.13179e-17	0
Signature 13	V930	0.00348993	0.00348993	0	0
Signature 14	V930	0	0	0	0
Signature 15	V930	0	0	0	0
Signature 16	V930	0	0	3.53764e-17	0
Signature 17	V930	0	0	0	0
Signature 18	V930	0	0	0	0
Signature 19	V930	0	0	0	0
Signature 20	V930	0	0	0	0
Signature 21	V930	0	0	0	0
Signature 22	V930	0.0152907	0.0152907	7.33894e-19	0
Signature 23	V930	0	0	0	0
Signature 24	V930	0.0513092	0.0513092	0.00562022	0
Signature 25	V930	0	0	0	0
Signature 26	V930	0	0	0	0
Signature 27	V930	0	0	8.97132e-19	0
Signature 28	V930	0	0	9.31769e-19	0
Signature 29	V930	0	0	0	0
Signature 30	V930	0	0	7.93397e-18	0
Signature 1	V953	0.815048	0.815048	0.846853	1
Signature 2	V953	0	0	0	0
Signature 3	V953	0	0	9.02305e-18	0
Signature 4	V953	0	0	0	0
Signature 5	V953	0	0	2.83701e-16	0
Signature 6	V953	0	0	9.48822e-17	0
Signature 7	V953	0.0435104	0.0435104	0.013231	0
Signature 8	V953	0	0	3.40841e-16	0
Signature 9	V953	0	0	0	0
Signature 10	V953	0.141442	0.141442	0.139916	0
Signature 11	V953	0	0	3.6661e-17	0
Signature 12	V953	0	0	5.35317e-17	0
Signature 13	V953	0	0	0	0
Signature 14	V953	0	0	1.36433e-16	0
Signature 15	V953	0	0	1.63353e-16	0
Signature 16	V953	0	0	0	0
Signature 17	V953	0	0	2.03544e-18	0
Signature 18	V953	0	0	0	0
Signature 19	V953	0	0	0	0
Signature 20	V953	0	0	2.15778e-18	0
Signature 21	V953	0	0	3.38258e-17	0
Signature 22	V953	0	0	0	0
Signature 23	V953	0	0	3.7114e-17	0
Signature 24	V953	0	0	0	0
Signature 25	V953	0	0	3.39661e-16	0
Signature 26	V953	0	0	9.66544e-17	0
Signature 27	V953	0	0	4.04841e-18	0
Signature 28	V953	0	0	0	0
Signature 29	V953	0	0	0	0
Signature 30	V953	0	0	0	0
Signature 1	V974	0.621278	0.621278	0.672705	0.707122
Signature 2	V974	0.0483638	0.0483638	0.0473798	0
Signature 3	V974	0	0	0	0
Signature 4	V974	0	0	1.91499e-17	0
Signature 5	V974	0	0	1.61918e-16	0
Signature 6	V974	0.109567	0.109567	0.0945247	0.0950124
Signature 7	V974	0	0	0	0
Signature 8	V974	0	0	0	0
Signature 9	V974	0	0	1.59296e-16	0
Signature 10	V974	0	0	3.95519e-18	0
Signature 11	V974	0	0	3.30994e-17	0
Signature 12	V974	0	0	0	0
Signature 13	V974	0.000734176	0.000734176	0	0
Signature 14	V974	0	0	3.27478e-17	0
Signature 15	V974	0	0	0	0
Signature 16	V974	0	0	3.83018e-17	0
Signature 17	V974	0.0171088	0.0171088	0	0
Signature 18	V974	0.193744	0.193744	0.185391	0.197866
Signature 19	V974	0	0	2.54742e-16	0
Signature 20	V974	0	0	0	0
Signature 21	V974	0	0	2.39164e-17	0
Signature 22	V974	0	0	0	0
Signature 23	V974	0	0	0	0
Signature 24	V974	0	0	5.80562e-18	0
Signature 25	V974	0	0	0	0
Signature 26	V974	0	0	0	0
Signature 27	V974	0	0	0	0
Signature 28	V974	0	0	1.83752e-18	0
Signature 29	V974	0.00920499	0.00920499	0	0
Signature 30	V974	0	0	0	0

## Sheet: Pearson_correlation
	MesKit	MutationalPatterns	SignatureEstimation	deconstructSigs
MesKit	1	1	0.996551	0.948452
MutationalPatterns	1	1	0.996551	0.948452
SignatureEstimation	0.996551	0.996551	1	0.949523
deconstructSigs	0.948452	0.948452	0.949523	1
