# Supplementary material for: MesKit: a tool kit for dissecting cancer evolution of multi-region tumor biopsies through somatic alterations
Source: Gigascience. 2021 May 21;10(5):giab036. doi: 10.1093/gigascience/giab036 (PMC8138830; doi:10.1093/gigascience/giab036)
Supplement: giab036_Supplemental_Files [file giab036_supplemental_files.zip › Supplementary Table S4.xlsx]

## Sheet: Sheet 1
Patient_ID	Level_ID	Signature	Contribution_absolute	Contribution_relative	Etiology
HCC5647	Branches	Signature 22	331.057	0.812332	Exposures to aristolochic acid
HCC5647	Trunk	Signature 22	224.926	0.981857	Exposures to aristolochic acid
HCC7608	Branches	Signature 8	87.8974	0.320804	Unknown
HCC7608	Branches	Signature 22	84.2753	0.307584	Exposures to aristolochic acid
HCC7608	Branches	Signature 12	46.8631	0.171039	Unknown
HCC7608	Trunk	Signature 22	83.6198	0.745806	Exposures to aristolochic acid
HCC8716	Branches	Signature 22	37.1369	0.32665	Exposures to aristolochic acid
HCC8716	Branches	Signature 30	21.358	0.187862	Unknown
HCC8716	Branches	Signature 12	15.448	0.135878	Unknown
HCC8716	Trunk	Signature 22	119.525	0.652098	Exposures to aristolochic acid
HCC8716	Trunk	Signature 4	29.2742	0.159712	Tobacco mutagens
